# Supplementary material for: Lipid–Polymer Hybrid Nanoparticles for mRNA Delivery to Dendritic Cells: Impact of Lipid Composition on Performance in Different Media
Source: Pharmaceutics. 2022 Dec 1;14(12):2675. doi: 10.3390/pharmaceutics14122675 (PMC9782540; doi:10.3390/pharmaceutics14122675)
Supplement: Supplementary file 1 [file pharmaceutics-14-02675-s001.zip]

Archive with 1 entries (1 files):
- pharmaceutics-2041310-supplementary.pdf
